# Supplementary material for: Assessing the Impact of a Viral Infection on the Expression of Transposable Elements in the Cabbage Looper Moth (Trichoplusia ni)
Source: Genome Biol Evol. 2021 Oct 6;13(11):evab231. doi: 10.1093/gbe/evab231 (PMC8634313; doi:10.1093/gbe/evab231)
Supplement: evab231_Supplementary_Data [file evab231_supplementary_data.zip]

Archive with 3 entries (3 files):
- FileS1.docx
- FileS2.txt
- SupplementaleData.ods
