# Supplementary material for: Assessing the Impact of a Viral Infection on the Expression of Transposable Elements in the Cabbage Looper Moth (Trichoplusia ni)
Source: Genome Biol Evol. 2021 Oct 6;13(11):evab231. doi: 10.1093/gbe/evab231 (PMC8634313; doi:10.1093/gbe/evab231)
Supplement: evab231_Supplementary_Data [file evab231_supplementary_data.zip › FileS2.txt]

>Helitron-N7_PXu_Helitron_Papilio_xuthus_20152
tcttatatataaaattctcgtgtcacaattttcgttcccatactcctccgaaacggcttgaccgattctc
atgaaattttgtgagcatattgagtaggtctgagaatcggccaacatctatttttaatcccgcgcggacg
gagtcgcgggcgacagctag
>Tni_Contig_12
CCTTTTAACCGCCCGACTTCAGAACAGTTGGCGTGTCCCTAGCGCCCGGCACAGTGAATC
GAAAATTAAATACCTAAAAGAAAGAGGGATGTGCAATACTTAACTTTGTGATGTCGATAT
TTCGTTTTAATAACGACATTTGCATTTGCGAGCGTGGTTAAGTAACAACTACATCTCACC
AAACTAAGTTTGCACCTCGCGTCGTTTACGTCACACTGAGGCTTAGGTACGGGCTGTAAA
AAAGGATTCGCTATGACTTTAAAAAAGTAAACAAATGTTTTTTAGATTTTACTTTGCATT
TGTTGTTTTTAACATTATATTATACGTAGGTACACGGGTACATGCCGCATTCCAGCGAGG
TGTAAACTTAGCTTGGTGGAGATATAGGTACCTACCTACTTGAATACTACTTAGGTACCT
TACGAAATTATTCGACATTTTTCGCAAGTCAGTAAAACAAAAAGTGTTTAAAAATTTGAA
CGATTTATTAATTATTACTTAAACTATTCACAATAAAATCAGTCCAGAGAAGAGTTTGGC
GAGTTATACGAACATAAATGTAGGGAACAGCTGATTTTTTTTTTCACGATTTTAGGTTTG
GTCCCATAGTAAAAGTTGTTCATAATGATGAGTACAACCTCTTAAGAGGTTGTTAATGAT
TTACCAATAACCCTGTAGATAATTCAACTCATCTGTGCGCGCGGCGCTATGTGTGGGTAA
AGTGGTAAGGACACGTTTTGCTCGGACGACGACTGCCGCTTACGCTGCCACACAAATGAA
AGCTGTATAAATAAGCGCACGCACACATGGCGCTTCGTGCACAGATGAATTGAACTATCT
GTAACGATATTTATCACAATCACAATAATTTGTATCACACTAATTAACAACAAACATAAA
AATAAAAATTTTACTTGACAATGTCATTATCAGTTTACCTATTGACTTAGATGTAACGAT
ATATCACAATCACAATAAAATTTGTATAACACTAATTTCAATAAAATCAGTCAAATAATC
ACAGATATAATTACAGTGTTTCTTATTACTAAAATCAGTCTAACAATCAGAGGTAAGATT
TTTCAATAATAGTATGATCCGTCGAAAAA
>Calycopis_cecrops:rnd-6_family-3390#DNA/PIF-Harbinger
TAGGGCCCTCGCCCACGGGCGACTTTTTGTAGCGATGCAGTCGCGATGCTGTCGCGCGTAGCATCGATACAGACGCGAAG
CGGTCGCTAGCTGTGTGCCCTCGCTTACTTTTGTAGCGATGCAGTCGCGCGTTTGCTAAACGCGCGACTGCATCGCTACA
AAAAGTCGCCGTGGGCGA
>Spodo_Contig_19
GGGTCGATTTCAAATTTGGGGCCAAAAAAGTGTGAATTGCATGATATTTCAAAAATATTA
AAAAAATATATGTTTATATATCTAGGTGCATTCATTAGTTAAAAAAACACATGCTAATCA
AACAAACCTTTAATTTCTTCCAATAACAGGGAAAATACACATTTTTGAGTGACACGAATG
AGCAATATAATTTCTCTAATGATATTTTGTGATTTTCTAATGAGATCTCTGGTAACACTA
ATGAAAATTAATAAATAATCAACAAAACATAAAATATTTGTCATTAACATTATTAATAGT
AGGTAGGGTAGTAACATTATTGCAGTGAAGGTGGATGTGCCGGTCACCGTACTACAGATA
TTAATTATTTTAAACTTAATTCCAAAACAATAACTTATTCAACTAAGCTAATCAATGGTA
TACATTTCTGATTTCAGTCTTCAAGATTGGTTAACGCTACTCCTTTTTCATTGCGTTTAC
AATAACAATATCCATATTATTAATAGCTTCTTCATTAATTAATCTGATAAGGGATCGTCA
TCATCATCTTCACATTTTTTTAAAAAATCAAGGAATTCTTTTTCGTGATCTGTCGCTTTT
GTATAATTATTTATAAAACATTTATTGGCCCAGGAGTGTCGAATACTGCGGAGACTTGAA
GTTGATGGTGTGCTGTCATGTAACATTGGATCATCGGTATTAGCATAGCGAATGGTAACA
TCACTAAGTACCTTAATTCTTTTGTTTTCCGGGATGACCTTTACATTTTCCATTGTAGAT
CCAATTGGAGTATTATATATCTTAAAAAATCTCATATGTTTGCCATGTTTACAAGCGACA
CTTATACATTCGAAACAGCTCTGTTTTCTAAATTCTAGATAAGCAGAATCAGCTGCCCAA
ATGACCTGTAAGGAAAATATATGTATTATTATTACATTGTATATGGTAACATCAGTATAT
TTTTTATTTGTTGTATAAAATATACCTGATGAACTGTCATAGTCCCCTTGAAAGTGGCAA
TATCTTTAGGCAACATTAATTCCCTTAATTTAATTTCGTGCTCTTGAATAATACCCATTT
CTACGTTTTTTATATTTCTTCGAATAATGTTAACAAAGGCATCAAAGTCTCCGACATCCT
GATGACACTTTAATTCATAATCGGCAGTCCTTTTGATTACTGCTCCAATGCCATCAGGAG
CACCCTTGCCGTGCCCAGCTTCTTGATAATTCCACGTGACGAGATTTAGATCTGAGAACT
CATTCCTTAATTGAGTTAATATATAAAATATATATTTATTTCTGTACTGGCTTGTGGGAC
TATCTGTTAAAATGTGAATGCGATTAATTTGTGATGATCTGTTAAAAACAAATTTAATTA
AATAATTTAGATGAGCCCACACTGCCGCTGCATCATGACGGGTACATTCACTGGCTGTGC
AAACAGAGTAGGATTGAGTAGCATTGGAATCATTTTTTAAATAAACCACTGCTGTATGAA
GTGAGACTTGACCACGGCTGCCACCAAAATGCATGCTTTGTACTTCCTCCGAATATTTAT
AAGAATAATTTTCCGAAAAATCCATATGAACCAAGGCTTCGGTAGTAGTTAGAGATTCTT
TTAAACATTTAATAGTAGCATACTGGTTGACAATGTTACTCGTGTGGGACAAAAATTTTG
GCAGCATATTTTCCAGTTCAATTATCAGGTTACGAGGATCAGATCTCTTTGTTTTCTTCT
TGATTATTTTTATTTCTTTCGTGTCAACTTTTTTGGTGTCTCTTTCCCATACCATGTACT
GTATTTCTTTATCGTTTCGGAATTCTTTATAAGGTACTGTTTTATTTTTACATGAAGCGC
ATTTGCGATTAAGACAATCTAGCCTGTATTTATCACAACAGATTTCCTTTATCAAATTAT
GACTATCTTTTACATGAAGAATATTATTCTTATTAAGAGCCGCTATTAATAAGTTAAAAT
TTGTGTGCAACAAGCAGGCGCACGTATCACGGTCGTCAGTCGGAAGAGAGACCCAAAATG
GTCTGAGTCTTGTAAAAGTCGTGTAACTAATTTTAATGTTAGTATTTTCAGCCAAAAATT
TCTTGTGTAAGTTTTTTATAGAATCTAAAAGATATCTGACTTGTTTAACGATTCCATGTT
TCTTCTTATATTGTTTCTTGCCTGGAGTAATGCGACTGTTAATGTCGTCTTCGTAAAACT
TTTCTACTAATTTTTGAATGTTGATGTTATTACGTGCATTCTTCTTAAATCGTTCTCGAA
GATGAACTTTCCGAAGGTCAGTAGCAACCTTAAATTTTTTAAACTTCTCTTTATCAATTA
ACTTAGTGATAACGCGTTTGTCTTTCCTGTTTGCAGTTTTTGCAAATTTCTGTGTTATTT
CAGCACTTAGAAGTGTATCAAATAATTGCTTCTTGTCTTCATTTTTTGTTTTTTCTGCTT
CATTACTTATTTCACCTGTTAGTGTA
>Danaus_plexippus:rnd-5_family-648#RC/Helitron
TATATCTTATATATAAAATTCTCGTGTCACAATGTTCGTTCCCGTACTCCTCCGAAACGGCTTGACCGATTCTCATGAAA
TTTTGTGAGCATATTGAGTAGGTCTGAGAATCGGCCAACATCTATTTTTCATACCCCTTAGTGATAAGGGTTGTTCACCC
TTAAACTTTTTTTTTAATTTTTGAACGAAATTTTTTGTTTTTATTTTTTTATAATGTGGCATCAAAAAATACATACAACC
CTAAATTTTTGCTTTTTTATCACCAACCCCTATTTTTTTATATATATGTAAACACAATG
>IFP2_DNA_transposon_Trichoplusia_ni_26792
ccctagaaagatagtctgcgtaaaattgacgcatgcattcttgaaatattgctctctctttctaaatagc
gcgaatccgtcgctgtttgcaatttaggacatctcagtcgccgcttggagctcggctgaggcgtgcttgt
caatgcggtaagtgtcactgattttgaactataacgaccgcgtgagtcaaaatgacgcatgattatcttt
tacgtgacttttaagatttaactcatacgataattaatattgttatttcatgttctacttacgtgataac
ttattatatatatattttcttgttatagatatcgtgactaatatataataaaatgggatgttctttagac
gatgagcatatcctctctgctcttctgcaaggcgatgacgagcttgttggtgaggattctgacagtgaaa
tatcagatcacgtaagtgaagacgtccagagcgatacagaagaagcgtttatagatgaggtacatgaagt
gtcagccaacgtcaagcgtagtgaaatattagacgaacaaaatgttattgaacaaccaggttcttcattg
gcttctaacagaatcttgaccttgccacagaggactattagaggtaagaataaacattgttggtcaactt
caaagtccacgagcggtagccgagtctctgcactgaacattgtcagatctcaaagaggtccgacgcgtat
gtgccgcaatatatatgacccacttttatgcttcaaactattttttactgatgagataatttcgcaaatt
gtaaaatggacaaatgctgagatatcattgaaacgtcgggaatctatgacaggtgctacatttcgtgaca
cgaatgaagatgaaatctatgctttctttggtattctggtaatgacagcagtgagaaaagataaccacat
gtccacagatgacctctttggatcgatctttgtcaatgtgtacgtctctgtaatgagtctgtggatcgtt
ttggattttttgatacgatgtcttagaatggatgacaaaagtatacggcccacacttcgagaaaacgatg
tatttactcctgttagaaaaatatgggatctctttatccatcagtgcatacaaaattacactccaggggc
tcatttgaccatagatgaacagttacttggttttagaggacggtgtccgtttaggatgtatatcccaaac
aagccaagtaagtatggaataaaatcctcatgatgtgtgacagtggtacgaagtatatgataaatggaat
gccttatttgggaagaggaacacagaccaacggagtaccactcggtgaatactacgtgaaggagttatca
aagcctgtgcacggtagttgtcgtaatattacgtgtgacaattggttcacctcaatccctttggcaaaaa
acttactacaagaaccgtataagttaaccattgtgggaaccgtgcgatcaaacaaacgcgagataccgga
agtactgaaaaacagtcgctccaggccagtgggaacatcgatgttttgttttgacggaccccttactctc
gtctcatataaaccgaagccagctaagatggtatacttattatcatcttgtgatgaggatgcttctatca
acgaaagtaccggtaaaccgcaaatggttatgtattataatcaaactaaaggcggagtggacacgctaga
ccaaatgtgttctgtgatgacctgcagtaggaagacgaataggtggcctatggcattattgtacggaatg
ataaacattgcctgcataaattcttttattatatacagccataatgtcagtagcaagggagaaaaggttc
aaagtcgcaaaaaatttatgagaaacctttacatgagcctgacgtcatcgtttatgcgtaaccgtttaga
agctcctactttgaagagatatttgcgcgataatatctctaatattttgccaaatgaagtgcctggtaca
tcagatgacagtactgaagagccagtaatgaaaaaacgtacttactgtacttactgcccctctaaaataa
ggcgaaaggcaaatgcatcgtgcaaaaaatgcaaaaaagttatttgtcgagagcataatattgatatgtg
ccaaagttgtttctggactgactaataagtataatttgtttctattatgtataagttaagctaattactt
attttataatacaacatgactgtttttaaagtacaaaataagtttatttttgtaaaagagagaatgttta
aaagttttgttactttagaagaaattttgagtttttgtttttttttaataaataaataaacataaataaa
ttgtttgttgaatttattattagtatgtaagtgtaaatataataaaacttaatatctattcaaattaata
aataaacctcgatatacagaccgataaaaacacatgcgtcaattttacgcatgattatctttaacgtacg
tcacaatatgattatctttctaggg
>Papilio_xuthus:rnd-4_family-451#RC/Helitron
AATATCTTATATATAAAATTCTCGTGTCACAATTTTCGTTCCCATACTCCTCCGAAACGGCTTGACCGATTCTCATGAAA
TTTTGTGAGCATATTGAGTAGGTCTGAGAATCGGCCAACATCTATTTTTAATCCCGCGCGGACGGAGTCGCGGGCGACAG
CTAGTATATATTTAATAACATGTAAACATATCGCAAATGTATTTATTAGTAGTTGACTAAATGNTAGAACGAAATAATAA
TAATAAAAAAAAAAAAAAAAAAAAAAAAAAAAAAAAAAAAAAAAAAAAAAAAAAAAAAAAAAAAAAAAAAAAAAAAAAAA
AAAAAAAAAAAAAAAAAAAAAAAAAAAAAAAAAAAAAAAAAAAAAAAAAAAAAAAAAAAAAAAAAAAAAAAAAAAAAAAA
AAAAAAAAAAAAACGCCATTCGATAAATATATNAATTACTAGCTGTCGCCCGCGACTCCGTCCGCGCGGAATTTAAAAAA
ACTAGTAGCCTATGTNTCCTTNCANACTATGTTCTACATCTATGCCGAATTTCACTGAGATCCGTTNAGCGGTTCCGGAG
TTTCATCCAAACAAACATCNATNTAAACATTCGCATTTATAATATTAGTAAGA
>nMar-14_Hmel_Mariner/Tc1_Heliconius_melpomene_29294
cactgccctccaaaagttagttgaaatgatcaataatgtaataaatgggagagaattataataaaacaaa
ataaaaacatggcgtcaatatttatttatgaaaatataatcaattttgagtattttaatcaataaaagaa
ccatcataacttttataactataagttccggtaaataaactgttaaattaggatatcaaaagttagttga
aattgttgaaaaaatatttttaggattgtgtctttgccaatatcttatcttttaatattttgtatgactg
ccattattatgtagaactgctttaagtcgtctaggcattgattctacaagattttgtagtgttttgaccg
gaatagtcaaccatgtttcaagaattttatttttaaacaaatttctgttgcatctattggaaatagggat
cctgcggtctaattcatcccataaatgttcaatggggttaaggtcgggtgacattgaaggccattccagt
aaatccacttcgttatcttcaaaatattgtttagttatccttgctgtatgcttcgggtcattgtcttgtt
gaaacttgaaaatccgacctaaccccattttttcagcagattgttttaaattatcatggagaatatgaca
ataggtctgtgctgtcattctgccttcaatwaattgcagctggcccacaccatgccaagaaaaacacccc
caaagmattatactcccaccaccaygtttcacagtgagctgcaagtatttgtcgtcgtaagagttatcat
tgcttttgcgccatacagtttgacggcgtcgatttccaaatagttcgaacttcgattcatygctaaagay
tactctcttccaaaagtctattggtttatcccaatatttgcgggcgaactccaatcttctttttttatgg
atcgatgttaaaagaggtttctttctagctwrcctcgtaaattrgcatcatgcagacgycgcctgakggt
actttcagaaaccgaagttcctgctwcctgtaactgatctttgatctgtcgtaccacaatcttgggattg
attttacacagccgcaatatttgtcgatcatcaacagaagtagtagccctaggacgccctgaccgtggct
tatctataagactagaacaytccaarctcttctttattrtttttcgcacgccttctggactaactttaaa
taatttyccmmmrsmmyttaagtttttcatttttttgtattcacwtacaatcattgttctttcctctaca
gttaattttygcytcggagccattatgatttcaaaaatactcaaatcgcctcaaaatattttgttattaa
atttaaactacctacactgccctaacaatactaataaataactttaaaaccgcgagaatatcagaaatcg
tttaaattttgctacttcaactgacttttgacgcactcaattcaagcagtgagcacataaccatatatta
ttgaagaaaacaaaatgaattttggggaattcccttctgtatgtattagaatagtgttaccaaacataaa
taataaacagatcattcaatgaaactgcgaattttggaaattgtgtgacathatttataaggtcaattaa
tttcaactaacttttggagggcagtg
>Spodo_Contig_6
TACCCTCAGTGGAAAATAGGCATAAGTGAATTTACATTGAATCATCGATTTTATCATATT
TGAAAAGTACGCTTAAAGATACATACGCAATATTTTTTTCATATTTTTCTTGTTTAATTT
GACGATTTAATTCAAGAAAATAGTTTTGAGAATTTATATTCCATCACTTTTTTTCTTAAG
GATTAGTAGATTATGTGATATAACGCAAATAATAAATTAAAAAATATGACATATTAATTA
ATAATATGTTTATACCTAAAATTTAATGTAGAAAATAAATAGTAACAAATATTATGATTT
AAATGCGTTTGCTTTTTTTAMATCGCTAGTCTTGTATACACGATTATCTYTTTATTCGTT
ATATTAACTAGGTAAGGAAATTATCTTAAATGCGCTTACTTAACCAAAAAGATAAACTTA
AAAAATAAAAACAGCAGTATGACTGTTTACTTCTTATGAACTTAAAATAAATTACAATAA
TAACAATTACTGCTTTTTTCCACTAAAAACTTTCCTTTACGTCGAAACATAAGACTACAA
ACTGCAGCACGGCTGTAACATAAGAATTATTACTTCTTTCTTCCACTAGAATATTTTCAT
TGCACCGGGACGTAAGATTTGATACAGCGGCGCGGGAGTAGACAGCGGGAACATAAGCGT
GAATACGTCGATGCAGGGGGGAGGGGGCGGTGCGTATCCACGCGCTTGACAGTCAGTGCC
CGTTTCTAGGTCAAGGTAATAGCTGCGTTTACGCATTTGCGAAAACAAAACAACAACAAT
TGAGTGGTTTTTCTTCTTATTTTAAAGTAAAGTGACCTGAAAATGTATAACCGGACACAG
CACAGTAGGGCGAGAAGAATTTTGAAGTTAATAGGTAAGTACATTTAGATTTAGATCCGC
AATGACGTGTTTACTGTATAATCAATAACATTGAGCGACTGTCGTCCGACCTTTGTAACC
GGAACCAAAACAAGATCTTGGTTACACATTCTGAATGAAAGAAGGTGCAGTTTCCTCACG
ATGTTTTATCTTACCGCCAGCTAGTGGTTCAAGTAGTATGTAAGTGCGCTA
>Spodo_Contig_12
TGTACCTATTTAATAATAATATATAATTTCGTTTCTCTTTTTCGTGCTGTATTTTCATTG
TTTTGATTTTTTTTATTAGTTTTTGTTCACGCTTACTCATTTTGGGTTTTATTTCTTGGT
TTTCTATATTTAAAGGATCTGTATTCATGTTAACATTTTCAATATCACAACTTTCTTCAG
TTACTGCAACGTTCTCTATAATTCTTTGGCTTACTTTCTTTCTATAAAACTTTTTGGAAC
TCTCTTTCCATTTTCGTCTTTGAATTCTTTGCTCGCGTGGGCTCATTTCGTTAATACTTT
TAATTTTTTTATTCTCCTTCGCTTTTAAGTAATATCGTCTTTTTTTTTCTTGCTCAGCGG
CATATAACTCAGGATTGTTTTTAATAGTTTGATATTTTTGTCTTCTAGCTATTCTACGCC
TCTCTAATTCTTCCTCACTTTTTTGTTTTTTTGGTTTCGCCATTATTTAACACNNAATCT
GAAAGTAAACNAAAAAAAATCATTAGTGTGACTTTCCATATAATTCGTGTGACTCGTGAA
TCGACACAAATGAAAGTGACACGAATGATATTTTTGGAAGTAATTCGAATTTATTTTGTA
AATAGAACGTTCTAGAATATACCGTACATTGGAAACAAAATATCCTCTCAATGGGTTGTT
AAACAGCCAAATCAAAAACAAAAAACACATTTAACTTTGCACAATATGTGACAAAACACT
AATGATATAAATTTGTTACCGAAGTCAAAATCTTACCTGCAATTTGGAATTTCTCTTAAA
ATAACGCCACACACAACTGACGAGCACGCACGTACGGTCACGACTGAGCACACGGGACGC
GCGCGGGGTAAAGGGCGGGGTAAATCAGGGAAGAATTCTATTTACTGATGCATTTTAATA
CGGTCACACAAATGATACTTTAAAAACCAACAGTTTTAGAAAGCTAAAAAAAACATATTT
TTTAATACCCAGCATTCGTTTTAATATCTAATTATTCATCTTTAAAGTGTATACAGAAAA
ATACCACAATAAAATTAAAATTTCCTTGACGCGTTATTTCGTTTTTCAGAGAGATTTTAA
AAAAATAAGACTTTGGAGCATTAACACAAATGAGAAATAGGTACTAGTTTTGGATATGTC
TTTTTAATTTACAATCATAAAAGATTCGTTGTAACTGGCGTTTGAACGTCTCATAAGACT
ACATGATTTAAAATAATTAAAGTTACGATAAATTCTACATCATGAGAAATAAATGAAATT
ATATGCTTTTGGCCCCAAATTTGAAATCGACC
>HITCHHIKER_Harbinger_Autographa_californica_multiple_nucleopolyhedrovirus_30075
gggccctcgcccacggcgactttttgtagcgatgcagtcccgcgtttagcaaacgcgcgacggcatcact
tctaacgcgtgttagtcgcatttgcaacgcgctactgcatcgcgattgtatcgatacaaacgctcgtgcg
cttcgcgctattaacgcgaaagcaattcacaaaacgtcgaatatgacattctataacaacttttgaattt
aagatcataatttttgagttgtttgaatgttgttacatgatgtccacaaagtaatctctgggtattaaat
ggatgcatccaatattgacgctgcttccgttgcctacgcttcggctgcttacgtaaaagcagcactaaag
acaacgtgactaatgttgcctcaacggagtccatcttgcaactgtactgatccaagatccactgatccga
atcacgtttgcatcgcgaccgaatcgcttttgcatcgcgactgaatctggtcccgtgggcgcgggcacac
agctagtgactgcttcgcgtctgatcgatgctacgcgcgagagcatcgcgactgcatcgctacaaaaagt
cgcccgtgggcgagggccctta
>PIGGYBN1_SM_piggyBac_Schmidtea_mediterranea_22360
ccctagaaagatagtctgcgtaaaatttacgcatgcgtttgcgaaatattgctctctctttctaaatagc
gcgaatccatagctgtgcgtttaggacatctcattcgtcgctgggagctgccgtgtggcgtacgtgtcga
taaggtaagtgtcaccgattttgaaatatgaaaaaaatgtaaaaaaattatatgtcgtgagcataacgtt
gatatgtgccaaagctgtttgtaactgatttttatataactatatgttcctaatatatataagatatgct
aattgttgcttttgtactaaaaaggctgattattgtagtaaaaaataagttttcgtatgaaagagtaagt
gttaaagaatttcgttgatttatagaagaagtttaaagtttttgtttttttaataaataaaggagtataa
gtaaattatctttaatattattattcttatatgtgtaaataaataatcacataaaatttattgaaataaa
ttaataaacctcgacctgcagctaattaaaacacatgcgtcaattttacgcatgagtatcttttccgtac
tacacaatatgattatctttctaggg
>Spodoptera_frugiperda:rnd-6_family-2105#DNA/PiggyBac
CCCTAGAAAGATAGTCTGCGTAAAAATTACGCATGCGTTTGCGAAATATAGCTCTATCTTTCTTAATAGTGGGAATCCAT
AGATGTGCGTTTAGGACATCTCATTCGTCGCTGGGAGCTTCCATATGGCGCAAGTGGCAGTAAGGTAAGTATAACCGATT
TTAAGATATAACGACCCCATGCGTTAAAATTACGCATGATTATCTTTTACGTGACTTTTATGATTTTGATTAGTATAATA
TTTTTTTAATTTTTTTGATGTTATTGTAATTGTATATCATTACTAACATTAATAGTTTCTTTTATAGATATTGGTGCAAC
AATGGGAAGTAGTAATTTGGACGAAGACCGTATCCTGGCCAGTCTCA
>TFP3_DNA_transposon_Trichoplusia_ni_28813
cccattcgctgccgatctaaagagtaacaatattacccagttgccgccatactgtactatgcagcccgcc
catcggcggtcccggcatcttaattatgtatttttgcccgcccattggcgttttcggcatgaaactgcag
attccgacatgaatcgtttgatatcgcatccaaaaaaatcctagaaagtgctattaatttgacttaagat
aacgcgaaccgataatataagccttcattgcttttatcagccagccctttgtattggcccggccgaccgg
cagaagtgccggccggctgtctgggacgttttaggccaaaattaaccctgccgaagggttttttttaagt
aagagacgtccaaatgttttttcttagtattttttcacaacttaatcagaactttctgttgatcaatgtt
tcgaaggttttacacctttatgtgaaatagatgataacactttatttttatacacgaaactcatgcttaa
gaagtagcgagcagagaagtttttacataacttaataatagccgttagtcgttctaaaatttacaaaagt
ttgggacctctgatataaaatcttcggcccgcccaacggcgggctcggcatgacagtatagaattgcctt
ttttcaaaacttcaaatatcagcaggccatttgagttgcaaatcaatattaataaaacaaatcattacac
attatctcattactttctgacgttatttcgtaaagttattgcagtttaaaatcaaaccgcccatgggcgg
tctcggcgtgaaagttaaaaaaatttttgcccgccgatgggcgggctcggcactgaatggg
