# Supplementary material for: Assessing the Impact of a Viral Infection on the Expression of Transposable Elements in the Cabbage Looper Moth (Trichoplusia ni)
Source: Genome Biol Evol. 2021 Oct 6;13(11):evab231. doi: 10.1093/gbe/evab231 (PMC8634313; doi:10.1093/gbe/evab231)
Supplement: evab231_Supplementary_Data [file evab231_supplementary_data.zip › SupplementaleData.ods]

## Sheet: TableS1
Table S1. DE TE during AcMNPV infection of Tnms42 cell. The names of the 187 DE TE families are indicated, with their log2FC at each time point. NA is indicated if the TE family is not significantly differentially expressed at this time point or if its absolute log2FC is smaller than 2. The column ‘midgut’ indicates whether the TE family is also DE in the T. ni larvae midgut dataset. The column ‘…
TEfamily	Tefamily_renamed	Type	Up	Midgut	log2FoldChange.0hpi	log2FoldChange.6hpi	log2FoldChange.12hpi	log2FoldChange.18hpi	log2FoldChange.36hpi	log2FoldChange.48hpi
GBKU01001550_Gypsy	LTR/gypsy_15	LTR	TRUE	FALSE	NA	NA	NA	NA	2.28106930602924	NA
Spodo_Contig_13_Harbinger	DNA/PIF-Harbinger_4	DNA	TRUE	FALSE	NA	NA	NA	NA	NA	2.8102103498895
Spodo_Contig_23_piggyBac	DNA/PiggyBac_2	DNA	FALSE	FALSE	NA	-2.76818392875269	-3.8191141593889	NA	NA	NA
Spodo_Contig_24_undetermined	DNA/Sola_6	DNA	TRUE	FALSE	NA	NA	NA	2.1397532253836	2.10863870062517	2.49398256999938
TFP3_DNA_transposon_Trichoplusia_ni	DNA/TFP3_1	DNA	TRUE	FALSE	NA	NA	5.42994446398452	6.62107587623627	7.86537221222954	9.11148339396315
Tni_consensi_in_vitro_genome_tn_3_17	RC/Helitron_1	Helitron	FALSE	FALSE	-2.54213910999222	-2.83113943176755	-2.29590935885987	NA	NA	NA
Tni_consensi_in_vitro_genome_tn_4_193	DNA/Maverick_2	DNA	TRUE	FALSE	NA	NA	NA	NA	2.41060481152823	3.23282749633021
Tni_consensi_in_vitro_genome_tn_4_958	RC/Helitron_2	Helitron	FALSE	FALSE	-3.00738710153982	-2.9892395076728	-2.51459819379223	NA	NA	NA
Tni_consensi_in_vitro_genome_tn_5_1110	LTR/Gypsy_1	LTR	FALSE	TRUE	NA	-3.29062230380969	-2.26523085450362	-2.71510089315978	NA	NA
Tni_consensi_in_vitro_genome_tn_5_148	LINE/I	LINE	TRUE	FALSE	NA	6.38069385296717	6.597852379216	6.58416368619873	7.02404548744243	8.21363456667567
Tni_consensi_in_vitro_genome_tn_5_1859	LINE/CRE-II_1	LINE	FALSE	FALSE	-2.5033107995933	NA	NA	NA	NA	NA
Tni_consensi_in_vitro_genome_tn_5_2621	LINE/CRE-II_2	LINE	FALSE	TRUE	-3.00485700143311	NA	NA	NA	NA	NA
Tni_consensi_in_vitro_genome_tn_5_3315	LTR/Pao_12	LTR	TRUE	FALSE	NA	NA	NA	NA	NA	2.65306942029233
Tni_consensi_in_vitro_genome_tn_5_3455	DNA/TcMar-Tc_6	DNA	FALSE	FALSE	-2.56286772461868	-3.0753239316819	-3.04069732664959	-2.9340674346341	NA	NA
Tni_consensi_in_vitro_genome_tn_6_195	DNA/Maverick_3	DNA	TRUE	TRUE	NA	NA	NA	NA	3.45103363293045	4.35078054625379
Tni_consensi_in_vitro_genome_tn_6_408	DNA/PIF-ISL2EU_3	DNA	FALSE	FALSE	-2.17234038224524	NA	-2.29196368315858	-2.0728576679773	-2.59130912287228	NA
Tni_consensi_in_vitro_genome_tn_6_841	RC/Helitron_4	Helitron	FALSE	FALSE	-2.39871245040484	-2.29483778773235	NA	NA	NA	NA
Tni_consensi_in_vivo_genome_rnd-1_family-195	DNA/TcMar-Tc_9	DNA	FALSE	FALSE	NA	-2.54393983429517	-2.40462882603075	NA	NA	NA
Tni_consensi_in_vivo_genome_rnd-5_family-1	LINE/L2_35	LINE	TRUE	FALSE	NA	NA	NA	NA	2.57065715256641	3.42417560698605
Tni_consensi_in_vivo_genome_rnd-5_family-179	LINE/Proto_4	LINE	TRUE	FALSE	NA	NA	NA	NA	NA	2.248443244602
Tni_consensi_in_vivo_genome_rnd-5_family-239	LINE/CRE-II_3	LINE	TRUE	FALSE	NA	NA	NA	NA	NA	4.56667299894863
Tni_consensi_in_vivo_genome_rnd-5_family-326	DNA/TcMar-Mariner_2	DNA	FALSE	FALSE	-2.33791994572657	-2.85206478119334	-2.24094767934524	-2.07911676964858	NA	NA
Tni_consensi_in_vivo_genome_rnd-5_family-582	LINE/CR1_7	LINE	FALSE	FALSE	-2.38227307224404	-3.04023826755011	NA	NA	NA	NA
Tni_consensi_in_vivo_genome_rnd-5_family-661	LINE/Penelope	LINE	FALSE	TRUE	NA	-2.05283217437761	NA	NA	NA	NA
Tni_consensi_in_vivo_genome_rnd-6_family-1159	LTR/Copia_2	LTR	FALSE	FALSE	-2.00318882130175	-3.59207984647511	-3.52601307598076	NA	NA	NA
Tni_consensi_in_vivo_genome_rnd-6_family-143	LINE/R1_1	LINE	FALSE	FALSE	-3.20051834521912	-3.36447238760474	-2.75604524539318	-2.28752968141329	NA	NA
Tni_Contig_10_Sola	DNA/Sola_3	DNA	FALSE	TRUE	NA	-2.62690345007421	NA	NA	NA	NA
Tni_Contig_14_Sola	DNA/Sola_2	DNA	FALSE	FALSE	NA	-2.57988279374376	NA	NA	NA	NA
Tni_Contig_19_hAT	DNA/hAT_1	DNA	TRUE	FALSE	NA	NA	NA	NA	NA	2.17267855264985
TRINITY_DN10585_c0_g3_i1_Bica_gagpol	LTR/Gypsy_4	LTR	FALSE	FALSE	-2.77654799683888	-3.41725761125081	NA	NA	NA	NA
TRINITY_DN10645_c0_g2_i1_Gypsy-86_AA	LTR/Gypsy_7	LTR	FALSE	TRUE	NA	NA	-2.06730411019663	NA	NA	NA
TRINITY_DN10740_c0_g1_i1_Harbinger-1_BF_tp	DNA/PIF-Harbinger_10	DNA	TRUE	FALSE	NA	NA	NA	NA	NA	2.31218149924148
TRINITY_DN11132_c0_g1_i1_Gypsy1_AG_pol	LTR/Gypsy_20	LTR	TRUE	FALSE	NA	NA	NA	NA	2.4515307199002	2.89159930579439
TRINITY_DN11266_c0_g2_i1_CR1-1_BM_pol	LINE/CR1_3	LINE	TRUE	FALSE	3.03478514961607	NA	NA	NA	NA	NA
TRINITY_DN11266_c0_g3_i1_CR1-1_BM_pol	LINE/CR1_4	LINE	TRUE	FALSE	2.31646957031624	NA	NA	NA	NA	NA
TRINITY_DN11370_c0_g1_i1_Sola1-1_AP	DNA/Sola_4	DNA	FALSE	FALSE	NA	-2.28264769309753	-2.18038482253853	-2.13030227830397	NA	NA
TRINITY_DN11416_c0_g1_i1_Harbinger-1_XT_tp	DNA/PIF-Harbinger_9	DNA	TRUE	FALSE	NA	NA	NA	NA	NA	2.1506658620011
TRINITY_DN11506_c0_g1_i1_Dong_pol	LINE/Dong_1	LINE	FALSE	FALSE	-3.55782612991765	-2.97917142993245	NA	NA	NA	NA
TRINITY_DN11699_c0_g1_i1_Polinton-4_NVi_py	DNA/Maverick_1	DNA	TRUE	FALSE	NA	NA	NA	NA	2.89182721134146	3.72902722711632
TRINITY_DN11771_c0_g2_i6_Mariner-10_BM	DNA/TcMar-Tc_15	DNA	FALSE	FALSE	NA	-2.24169147667378	-2.01068974438334	NA	-3.10447204254688	NA
TRINITY_DN11901_c0_g1_i1_CR1-1_BM_pol	LINE/CR1_5	LINE	Depends	FALSE	-2.43054447087702	NA	NA	NA	NA	2.39959981803817
TRINITY_DN11931_c0_g1_i1_Daphne-1_BM_pol	LINE/L2_18	LINE	TRUE	FALSE	NA	NA	NA	NA	2.57695289352189	2.79915160554628
TRINITY_DN12117_c0_g1_i1_Gypsy-17_Adi	LTR/Gypsy_18	LTR	TRUE	FALSE	NA	NA	NA	NA	NA	2.37696370819209
TRINITY_DN12121_c0_g1_i2_Daphne-1_BM_pol	LINE/L2_1	LINE	TRUE	FALSE	NA	NA	2.62392727253245	NA	NA	NA
TRINITY_DN12277_c1_g1_i1_CR1-3_IS	LINE/L2_29	LINE	TRUE	FALSE	NA	NA	NA	NA	NA	2.83803146734993
TRINITY_DN12285_c0_g1_i1_IS4EU-1_DR_tp	DNA/PIF-ISL2_1	DNA	FALSE	FALSE	NA	-2.57979351348289	NA	NA	NA	NA
TRINITY_DN12486_c0_g1_i1_MAG_pol	LTR/Gypsy_12	LTR	FALSE	TRUE	NA	-3.36937296372289	-3.62260261682765	-4.08893880804265	-2.65272161876966	-2.69906199087204
TRINITY_DN12524_c0_g2_i1_BEL-2_HMM	LTR/Pao_13	LTR	FALSE	FALSE	NA	NA	NA	-2.91798910592858	-2.75372947010655	-3.85873482499635
TRINITY_DN12582_c0_g1_i3_R1_pol	LINE/R1_6	LINE	FALSE	FALSE	-2.21599045178243	-3.66415625212157	-3.10357325805904	NA	NA	NA
TRINITY_DN12592_c0_g1_i1_Crack-2_BF_pol	LINE/L2_4	LINE	TRUE	FALSE	NA	NA	NA	NA	NA	2.03001878004521
TRINITY_DN12631_c0_g1_i4_Copia-1_BM	LTR/Copia1_9	LTR	TRUE	FALSE	NA	NA	NA	NA	NA	2.07726875235354
TRINITY_DN12690_c1_g1_i1_Sake_BM_pol	LINE/L2_25	LINE	TRUE	FALSE	NA	NA	NA	NA	NA	2.72480860772183
TRINITY_DN12707_c0_g2_i2_Harbinger-1_NV_tp	DNA/PIF-Harbinger_1	DNA	TRUE	FALSE	NA	NA	NA	NA	NA	4.90811391735847
TRINITY_DN12726_c0_g2_i1_PiggyBac-5_HM	DNA/PiggyBac_12	DNA	FALSE	FALSE	NA	-2.04373904962417	NA	-2.1760227401404	NA	NA
TRINITY_DN12734_c1_g2_i1_45238703_Tni	DNA/hAT-Tol2gi	DNA	TRUE	FALSE	NA	NA	NA	2.00120168222299	2.72361164875712	3.21156252229768
TRINITY_DN12761_c0_g1_i2_Mariner-8_BM	DNA/TcMar-Tc_10	DNA	FALSE	FALSE	NA	-2.93808434241754	-2.02302286084698	NA	NA	NA
TRINITY_DN12843_c0_g2_i1_Gypsy-8_HMM_gag	LTR/Gypsy_10	LTR	FALSE	FALSE	NA	-2.38356616188989	NA	-2.33772259651714	NA	NA
TRINITY_DN12900_c0_g1_i1_CR1-3_IS	LINE/L2_32	LINE	TRUE	FALSE	NA	NA	NA	NA	NA	2.15339632237215
TRINITY_DN12900_c0_g2_i2_Proto2-1_SK_pol	LINE/Proto_2	LINE	FALSE	FALSE	-2.65894120712118	-3.08747052281966	-3.19874313575664	-3.81662471096581	-2.62147587623167	-2.20643542960581
TRINITY_DN12909_c0_g1_i1_Mariner-1_AP	DNA/TcMar-m_2	DNA	TRUE	FALSE	NA	NA	NA	NA	NA	2.41118325095254
TRINITY_DN12915_c1_g2_i2_CR1-3_IS	LINE/L2_33	LINE	TRUE	FALSE	NA	NA	NA	NA	NA	2.47886934886685
TRINITY_DN12939_c0_g1_i1_PiggyBac1_AG_tp	DNA/PiggyBac_9	DNA	TRUE	FALSE	NA	NA	4.69999358846385	5.76834125264578	6.18794832415193	7.65358043107778
TRINITY_DN13075_c0_g1_i1_Proto2-1_BM	LINE/Proto_5	LINE	FALSE	FALSE	NA	NA	NA	-2.63344186207679	-3.08887037630248	-3.01491061234411
TRINITY_DN13090_c0_g2_i1_Daphne-1_BM_pol	LINE/L2_30	LINE	TRUE	FALSE	NA	NA	NA	NA	NA	2.10128591837311
TRINITY_DN13096_c0_g1_i2_Sola2-5_HM	DNA/Sola_5	DNA	TRUE	FALSE	NA	2.43333919513652	2.11142231892195	2.20794840519461	NA	NA
TRINITY_DN13185_c0_g1_i3_BEL-98_AA	LTR/Pao_16	LTR	TRUE	FALSE	NA	NA	NA	NA	NA	2.29725343150713
TRINITY_DN13264_c0_g1_i1_Gypsy-22_DWil_gag	LTR/Gypsy_8	LTR	FALSE	FALSE	NA	NA	NA	-2.34740899370387	-2.22644995578505	NA
TRINITY_DN13341_c0_g1_i3_P-28_HM	DNA/P_1	DNA	TRUE	FALSE	NA	NA	NA	NA	2.29393389895442	NA
TRINITY_DN13410_c0_g3_i2_Mariner-10_BM	DNA/TcMar-Tc_2	DNA	FALSE	TRUE	-2.07071650919588	-2.74146004003413	NA	NA	NA	NA
TRINITY_DN13522_c5_g1_i5_Daphne-1_BM_pol	LINE/L2_20	LINE	TRUE	FALSE	NA	NA	NA	2.24358573120725	2.49428960091076	2.69975256652377
TRINITY_DN13578_c0_g1_i1_hAT-1_DSi	DNA/hAT-Ac_3	DNA	FALSE	FALSE	-2.19017507879442	NA	NA	NA	NA	NA
TRINITY_DN13619_c0_g1_i3_R1_gag	LINE/R1_2	LINE	FALSE	FALSE	-4.64540731996152	-4.50037110074567	-3.65972272760594	-3.59297470412486	-2.66447332214195	NA
TRINITY_DN13619_c0_g1_i5_R1_gag	LINE/R1_3	LINE	FALSE	FALSE	-4.95136853327821	-4.64508906810891	-4.40682027058303	-4.65718561416021	-2.72900656961459	-2.18665079690546
TRINITY_DN13672_c1_g1_i2_Daphne-1_BM_pol	LINE/L2_7	LINE	TRUE	FALSE	NA	NA	NA	NA	2.3598924799168	2.7983228729238
TRINITY_DN13672_c1_g1_i4_Daphne-1_BM_pol	LINE/L2_8	LINE	TRUE	TRUE	NA	NA	NA	NA	2.79116489799914	3.40179107822587
TRINITY_DN13743_c2_g1_i5_Mariner-3_AP	DNA/TcMar-m_4	DNA	TRUE	FALSE	NA	NA	NA	NA	NA	2.10324070268636
TRINITY_DN13823_c0_g1_i6_Yabusame_BM_tp	DNA/PiggyBac_1	DNA	FALSE	FALSE	-2.33992960362613	NA	NA	NA	NA	NA
TRINITY_DN13871_c1_g1_i1_PiggyB_SM_tp	DNA/PiggyBac_14	DNA	TRUE	FALSE	NA	NA	NA	NA	NA	2.59801173378561
TRINITY_DN13916_c0_g1_i1_Mariner-1_AP	DNA/TcMar-m_3	DNA	TRUE	FALSE	NA	NA	NA	2.51129229101663	NA	NA
TRINITY_DN13986_c0_g3_i1_Academ-2_CGi_hel	DNA/Academ_3	DNA	TRUE	FALSE	NA	NA	3.01467331725662	NA	NA	NA
TRINITY_DN13990_c2_g1_i1_TRAS3_BM_gag	LINE/R1_7	LINE	TRUE	FALSE	NA	NA	NA	NA	NA	2.38647887401694
TRINITY_DN14025_c0_g1_i4_hAT-3_DK	DNA/hAT-Ac_2	DNA	TRUE	FALSE	NA	NA	NA	NA	NA	2.38917578066073
TRINITY_DN14082_c0_g2_i2_Daphne-1_BM_pol	LINE/L2_13	LINE	TRUE	TRUE	NA	NA	NA	NA	NA	2.59514457851741
TRINITY_DN14150_c0_g1_i3_Gypsy70_AG_pol	LTR/Gypsy_13	LTR	FALSE	FALSE	-2.08740529270076	NA	NA	-2.38912958300081	NA	NA
TRINITY_DN14150_c0_g1_i5_Gypsy70_AG_pol	LTR/Gypsy_9	LTR	FALSE	FALSE	NA	NA	-2.09931455232376	-2.13481732521325	-2.40005053318066	NA
TRINITY_DN14158_c10_g2_i2_Sake_BM_pol	LINE/L2_28	LINE	TRUE	FALSE	NA	NA	NA	NA	NA	2.19716158443622
TRINITY_DN14191_c0_g1_i4_RTE-7_AMi_pol	LINE/RTE-Bov_1	LINE	FALSE	FALSE	NA	-2.14632717743314	NA	NA	NA	NA
TRINITY_DN14193_c1_g1_i3_Gypsy-26_DWil	LTR/Gypsy_2	LTR	FALSE	TRUE	NA	NA	-2.37576625078519	-2.74009844008508	-2.1992702847166	NA
TRINITY_DN14206_c0_g2_i1_Dong_pol	LINE/Dong_4	LINE	TRUE	FALSE	NA	NA	NA	NA	NA	2.11472286808635
TRINITY_DN14211_c0_g1_i4_BEL-6_AA	LTR/Pao_14	LTR	FALSE	TRUE	NA	NA	NA	-2.3173953889168	-2.49678863260522	-2.44705046110115
TRINITY_DN14217_c0_g1_i1_Transib1_NVi	DNA/CMC-Transib_1	DNA	TRUE	FALSE	NA	NA	NA	NA	2.24317241437147	2.14014418025731
TRINITY_DN14241_c0_g1_i1_Copia-2_TCa	LTR/Copia2	LTR	TRUE	TRUE	NA	NA	NA	NA	NA	2.01991192280341
TRINITY_DN14262_c0_g1_i4_Gypsy-30_DWil	LTR/Gypsy_11	LTR	TRUE	FALSE	NA	NA	3.90693240093155	5.56631702393426	6.99939964547816	7.66088960309213
TRINITY_DN14307_c0_g1_i1_BEL13_AG	LTR/Pao_9	LTR	TRUE	FALSE	NA	NA	NA	NA	NA	2.16415050148864
TRINITY_DN14307_c0_g3_i1_BEL13_AG	LTR/Pao_15	LTR	FALSE	FALSE	NA	NA	NA	-2.04767330923924	NA	-2.00465751916982
TRINITY_DN14312_c0_g1_i1_BEL-2_HMM	LTR/Pao_10	LTR	TRUE	FALSE	NA	NA	NA	NA	2.7473914193683	3.137766788361
TRINITY_DN14391_c0_g2_i1_MuDR1_SM	DNA/MuLE_3	DNA	TRUE	FALSE	NA	NA	NA	NA	NA	2.00376104185749
TRINITY_DN14394_c2_g1_i5_Proto2-1_BM	LINE/Proto_7	LINE	TRUE	FALSE	NA	NA	NA	NA	3.41877511372659	3.45093183629821
TRINITY_DN14403_c6_g2_i1_Proto2-1_BM	LINE/Proto_6	LINE	FALSE	FALSE	NA	-2.0787579574546	NA	-2.14517981276757	-3.22535234967804	-3.0265466362996
TRINITY_DN14405_c0_g1_i1_Mariner-36_HM_tp	DNA/TcMar-Fot_2	DNA	TRUE	FALSE	NA	NA	NA	NA	NA	2.49315517285336
TRINITY_DN14408_c0_g1_i2_L2-1_BM_pol	LINE/L2_23	LINE	TRUE	FALSE	NA	NA	NA	NA	2.05188036560645	NA
TRINITY_DN14411_c0_g2_i5_HAT-22_SM	DNA/hAT-Tip	DNA	FALSE	FALSE	-2.13666392102354	NA	NA	NA	NA	NA
TRINITY_DN14432_c0_g1_i1_Harbinger-1_DW_tp	DNA/PIF-Harbinger_6	DNA	TRUE	TRUE	NA	NA	NA	NA	NA	2.16691677915637
TRINITY_DN14440_c0_g1_i3_Tc1_XL_tp	DNA/TcMar-Tc_12	DNA	TRUE	FALSE	NA	NA	NA	NA	NA	2.23888701248986
TRINITY_DN14501_c0_g1_i1_Gypsy9_Dya	LTR/Gypsy_14	LTR	FALSE	FALSE	-2.07966213633532	NA	NA	NA	NA	NA
TRINITY_DN14513_c0_g2_i3_CR1-5_NVi_pol	LINE/L2_14	LINE	FALSE	FALSE	-2.14606884951535	NA	NA	NA	NA	NA
TRINITY_DN14521_c0_g1_i1_Dong_pol	LINE/Dong-R4_1	LINE	FALSE	FALSE	-3.90470169531826	-3.83543710953132	-3.84148912559088	-4.51530915565994	-3.09985601558325	-2.33534112632263
TRINITY_DN14521_c0_g1_i2_Dong_pol	LINE/Dong_3	LINE	FALSE	FALSE	-2.57375423513731	-2.62495454348917	-2.81659236026275	NA	NA	NA
TRINITY_DN14535_c1_g1_i1_Mariner-12_BM_tp	DNA/TcMar-Tc_13	DNA	FALSE	FALSE	-2.26307977223945	NA	NA	-2.16365685568321	-2.03390600058328	NA
TRINITY_DN14539_c1_g2_i1_Harb_Cis1_tp	DNA/PIF-Harbinger_8	DNA	TRUE	FALSE	NA	NA	NA	NA	2.04929546085318	2.96426611495626
TRINITY_DN14539_c1_g2_i5_Harb_Cis1_tp	DNA/PIF-Harbinger_3	DNA	FALSE	FALSE	-2.7163398976699	-3.06181964547172	-3.33985865902652	-4.50041338267802	NA	NA
TRINITY_DN14551_c5_g1_i4_RTE-3_BM_pol	LINE/RTE-Bov	LINE	TRUE	FALSE	NA	NA	NA	NA	NA	2.09643856765978
TRINITY_DN14551_c5_g1_i9_RTE-3_BM_pol	LINE/RTE-Bov_2	LINE	TRUE	FALSE	NA	NA	NA	NA	NA	2.25042939701872
TRINITY_DN14574_c1_g1_i2_BEL4_AG	LTR/Pao_7	LTR	FALSE	FALSE	NA	-2.72155877211386	-2.55519782176019	-2.47846203170114	NA	NA
TRINITY_DN14578_c0_g1_i12_Mariner-12_BM_tp	DNA/TcMar-Tc_1	DNA	FALSE	TRUE	NA	NA	NA	-2.25116116280885	NA	NA
TRINITY_DN14579_c0_g1_i1_BEL-2_HMM	LTR/Pao_2	LTR	TRUE	TRUE	NA	NA	NA	NA	2.04516246471249	2.75431216685231
TRINITY_DN14579_c0_g1_i2_BEL-2_HMM	LTR/Pao_3	LTR	TRUE	TRUE	NA	NA	2.34765870322931	2.23778727275157	2.29761991269012	2.3736600732563
TRINITY_DN14579_c0_g1_i3_BEL-2_HMM	LTR/Pao_17	LTR	TRUE	TRUE	NA	NA	2.17656255145291	3.1935684329746	NA	3.36520207586842
TRINITY_DN14584_c5_g2_i2_Daphne-1_BM_pol	LINE/L2_22	LINE	TRUE	FALSE	NA	NA	NA	NA	3.23381304906063	4.55038774267774
TRINITY_DN14599_c0_g1_i7_TRAS3_BM_pol	LINE/R1_8	LINE	TRUE	FALSE	NA	5.50176700187541	5.6717710238325	5.5014378753055	6.02211861689342	7.21885571918675
TRINITY_DN14599_c0_g1_i9_TRAS3_BM_pol	LINE/R1_5	LINE	FALSE	FALSE	NA	NA	NA	-2.30327712373225	NA	NA
TRINITY_DN14605_c0_g1_i2_BEL-2_HMM	LTR/Pao_4	LTR	TRUE	TRUE	NA	NA	2.09904072309849	2.05998513039024	NA	NA
TRINITY_DN15094_c0_g1_i1_TcDirs1_gag	LTR/DIRS_1	LTR	FALSE	FALSE	NA	-2.74144893972855	-2.80372698725417	-2.45565993306488	NA	NA
TRINITY_DN17279_c0_g1_i1_Crack-1_HM_gag	LINE/L2_15	LINE	FALSE	FALSE	NA	NA	-2.70698062778246	-3.30941843951181	-2.65256890584436	-2.80193471125603
TRINITY_DN18054_c0_g1_i1_Harbinger1_AG_tp	DNA/PIF-Harbinger_5	DNA	FALSE	FALSE	-2.00615284012531	NA	NA	NA	NA	NA
TRINITY_DN18359_c0_g1_i1_Mariner-2_AP	DNA/TcMar-m_1	DNA	FALSE	FALSE	-2.30087469075466	-2.88595857163095	-3.25831431705269	-2.14818931175003	NA	NA
TRINITY_DN1885_c0_g1_i2_Mariner1_DYa_tp	DNA/TcMar-Mariner_1	DNA	FALSE	TRUE	NA	-2.37943870290182	NA	NA	NA	NA
TRINITY_DN19655_c0_g2_i1_CR1-3_TCa_pol	LINE/CR1_6	LINE	TRUE	FALSE	NA	NA	NA	NA	NA	2.74774987607308
TRINITY_DN2211_c0_g1_i1_72133877_Spu_pol	LINE/RTE_3	LINE	FALSE	FALSE	NA	-2.62751843792246	-2.12348162423574	NA	NA	NA
TRINITY_DN2297_c0_g1_i1_Mariner-12_BM_tp	DNA/TcMar-Tc_7	DNA	FALSE	FALSE	-2.5513022291367	-3.53463064684614	-4.07515765218489	-4.21905634210191	-3.18407589691087	NA
TRINITY_DN25529_c0_g1_i1_PiggyBac-4_HM	DNA/PiggyBac_8	DNA	FALSE	FALSE	NA	-2.60034739934461	-2.94371600114381	-3.82880677175334	-2.8583214728345	-2.2258686547649
TRINITY_DN25686_c0_g1_i1_TED_env	LTR/Gypsy_3	LTR	FALSE	TRUE	NA	-2.03892229426177	NA	NA	NA	NA
TRINITY_DN26081_c0_g2_i1_Yabusame_BM_tp	DNA/PiggyBac_10	DNA	FALSE	FALSE	NA	-2.38164492575541	-3.2313052666947	-4.54439337962746	-4.52187562709701	-4.2587401139984
TRINITY_DN27381_c0_g1_i1_L2-2_Cis_gag	LINE/L2_10	LINE	FALSE	FALSE	-2.30140481733873	-3.33720685828524	-4.42096539636445	-3.30492595707826	NA	NA
TRINITY_DN2757_c0_g2_i1_RTE-4_BM_pol	LINE/RTE_2	LINE	TRUE	FALSE	NA	NA	NA	NA	2.94892934740684	3.35354006437885
TRINITY_DN2869_c0_g1_i1_Copia-1_BM	LTR/Copia1_7	LTR	FALSE	FALSE	-2.06166248057352	NA	NA	NA	NA	NA
TRINITY_DN29383_c0_g1_i2_CR1-5_NVi_pol	LINE/L2_9	LINE	TRUE	FALSE	NA	NA	NA	NA	3.24042831083177	4.32810057063363
TRINITY_DN3038_c0_g1_i1_BEL-6_AA	LTR/Pao_5	LTR	TRUE	TRUE	NA	2.06122321031188	NA	NA	NA	NA
TRINITY_DN30612_c0_g1_i1_PiggyBac-4_HM	DNA/PiggyBac_11	DNA	FALSE	FALSE	NA	-2.57385866232027	-2.42213010765287	-2.84712576771678	NA	NA
TRINITY_DN3265_c0_g2_i1_Gypsy5-NVi_pol	LTR/Gypsy_16	LTR	TRUE	FALSE	NA	NA	NA	NA	NA	2.23189570879751
TRINITY_DN3498_c0_g2_i1_IS4EU-1_AA_tp	DNA/PIF-ISL2EU_4	DNA	TRUE	FALSE	NA	NA	NA	NA	2.95711628647316	3.59477456413923
TRINITY_DN3542_c0_g1_i1_CR1-5_NVi_pol	LINE/L2_19	LINE	FALSE	FALSE	NA	-2.2444853133191	-3.25287721028268	-2.74068033203143	NA	NA
TRINITY_DN35967_c0_g1_i1_Copia16-NVi	LTR/Copia1_8	LTR	FALSE	TRUE	NA	NA	NA	-3.07554477284725	NA	NA
TRINITY_DN36631_c0_g1_i1_PiggyBac-1_SM	DNA/PiggyBac_3	DNA	FALSE	FALSE	-2.27481482783935	-2.59549677900881	-2.27061768738555	NA	NA	NA
TRINITY_DN37403_c0_g1_i1_Copia-2_TCa	LTR/Copia1_5	LTR	TRUE	FALSE	NA	NA	NA	NA	3.47249543370848	4.44655864818665
TRINITY_DN37662_c0_g1_i1_piggyBac-1_DAn_tp	DNA/PiggyBac_4	DNA	FALSE	TRUE	-3.19933731609074	-2.50989016215796	NA	NA	NA	NA
TRINITY_DN3784_c0_g1_i1_L2-2_Cis_gag	LINE/L2_21	LINE	FALSE	FALSE	-2.07277655864951	NA	-3.59610587985097	-4.16978638999496	NA	NA
TRINITY_DN3841_c0_g2_i1_Hopper_Bd_tp	DNA/hAT-Ac_1	DNA	FALSE	FALSE	NA	-2.88535880589245	-3.27476312473728	-2.88146730744245	-3.05476317835799	NA
TRINITY_DN4339_c0_g1_i1_25777744_HSgene	DNA/PiggyBac_5	DNA	FALSE	FALSE	-2.85419612622034	-2.87395916486984	-2.8308953412958	-3.04666295371934	NA	NA
TRINITY_DN48420_c0_g1_i1_Proto2-1_SK_gag	LINE/Proto_3	LINE	TRUE	FALSE	2.22376214429553	3.85860434772806	3.88797597017374	6.3406898460645	6.52377586714792	5.76955831097742
TRINITY_DN48513_c0_g2_i1_Crack-4_BF_pol	LINE/L2_2	LINE	TRUE	FALSE	NA	NA	3.01326330937033	3.46184655810269	4.62761459109654	5.69827837594995
TRINITY_DN48690_c0_g1_i1_Daphne-1_BM_pol	LINE/L2_16	LINE	TRUE	FALSE	NA	NA	NA	NA	3.33226128446464	4.57935891545183
TRINITY_DN49382_c0_g1_i1_PiggyBac-5_HM	DNA/PiggyBac_7	DNA	FALSE	FALSE	-2.14141469447062	NA	-2.0895556051908	-2.17230016088146	NA	NA
TRINITY_DN5195_c0_g1_i1_Mariner-10_BM	DNA/TcMar-Tc_11	DNA	FALSE	FALSE	NA	-2.07514225082324	-2.11058548613772	NA	NA	NA
TRINITY_DN5349_c0_g1_i1_Mariner-8_BM	DNA/TcMar-Tc_5	DNA	FALSE	TRUE	-2.94720052437617	-3.18314046156728	NA	NA	NA	NA
TRINITY_DN5491_c0_g1_i2_Daphne-1_BM_pol	LINE/L2_24	LINE	TRUE	FALSE	NA	NA	NA	NA	2.23013266200934	2.40252391237385
TRINITY_DN5739_c0_g1_i1_hATx-20_SM_tp	DNA/hAT_2	DNA	TRUE	FALSE	NA	NA	NA	NA	NA	2.08204591034318
TRINITY_DN5740_c0_g2_i1_Transib1_NVi	DNA/CMC-Transib_3	DNA	FALSE	FALSE	-3.06814830501026	NA	NA	NA	NA	NA
TRINITY_DN58273_c0_g1_i1_RTE-4_BM_pol	LINE/RTE_1	LINE	TRUE	FALSE	NA	NA	NA	NA	3.74080301052559	4.43773010637667
TRINITY_DN5855_c0_g1_i4_Gypsy10-NVi	LTR/Gypsy_22	LTR	FALSE	FALSE	-2.25429750555005	-3.37942974637886	-2.90390393739044	-3.24472313225295	NA	NA
TRINITY_DN58856_c0_g1_i1_Daphne-1_BM_pol	LINE/L2_11	LINE	TRUE	TRUE	NA	NA	2.36712966384053	2.70616402583149	2.67247426506586	4.03399390964739
TRINITY_DN58856_c0_g2_i1_Daphne-1_BM_pol	LINE/L2_12	LINE	TRUE	FALSE	NA	NA	2.87404864719757	NA	3.15278097052968	4.6903641318905
TRINITY_DN59078_c0_g1_i1_PiggyBac-5_HM	DNA/PiggyBac_15	DNA	FALSE	FALSE	NA	NA	NA	NA	-2.26076810215623	NA
TRINITY_DN6029_c0_g1_i1_ISL2EU-1_HM_tp	DNA/PIF-ISL2EU_1	DNA	FALSE	FALSE	-2.86188661453078	-2.52682150529492	-2.87407827843028	NA	NA	NA
TRINITY_DN6091_c0_g2_i1_Crack-10_BF_pol	LINE/L2_3	LINE	FALSE	FALSE	-2.55380104968597	-2.40614123709037	-3.10812231711799	-3.57419701734758	NA	NA
TRINITY_DN6094_c0_g1_i1_Pao	LTR/Pao_20	LTR	TRUE	FALSE	NA	NA	NA	NA	NA	2.13430809269223
TRINITY_DN6162_c0_g1_i1_CR1-1_BM_pol	LINE/CR1_2	LINE	TRUE	FALSE	NA	2.80153249466271	3.0570391515917	2.9981659811865	2.6977453271057	2.96345526633452
TRINITY_DN6168_c0_g1_i1_BEL-4_NVi	LTR/Pao_18	LTR	TRUE	FALSE	NA	NA	NA	NA	2.15704412019814	3.16914505209019
TRINITY_DN6417_c0_g1_i1_BEL-2_HMM	LTR/Pao_11	LTR	TRUE	FALSE	NA	NA	2.46439774697601	2.65017682552606	3.24906343497014	3.5749980926699
TRINITY_DN6457_c0_g1_i1_Copia-1_TCa	LTR/Copia1_4	LTR	FALSE	FALSE	-4.17970758491808	-4.47099508792771	-4.47189915235813	-3.70283240523666	-2.78044944311109	-2.40409423295402
TRINITY_DN6471_c0_g1_i1_Mariner-8_DK_tp	DNA/TcMar-Tc_8	DNA	TRUE	FALSE	NA	2.05090901623777	2.38237594556102	NA	NA	3.26467681986089
TRINITY_DN6525_c0_g1_i1_MuDR2x_SM	DNA/MuLE_1	DNA	FALSE	FALSE	NA	-2.39259080595552	-2.02285984350397	NA	NA	NA
TRINITY_DN6548_c0_g1_i1_R1_pol	LINE/R1_4	LINE	FALSE	FALSE	-3.65490855389766	-4.5836549635785	-4.21696187240705	-4.63137161901444	-2.5312043781126	NA
TRINITY_DN660_c0_g1_i1_PiggyBac-14_SM	DNA/PiggyBac_6	DNA	FALSE	FALSE	-3.46334751592664	-2.1417672060574	NA	NA	NA	NA
TRINITY_DN6601_c1_g1_i1_BEL1-NVi	LTR/Pao_6	LTR	FALSE	FALSE	-2.51886926347664	-2.42898038003742	-2.4066414625181	-2.57438421426427	NA	NA
TRINITY_DN6719_c0_g1_i1_L2-3_Cis_gag	LINE/L2_6	LINE	FALSE	FALSE	NA	NA	NA	-2.20072609815752	NA	NA
TRINITY_DN6793_c0_g2_i1_CR1-2_NVi_pol	LINE/L2_34	LINE	TRUE	FALSE	NA	NA	NA	NA	NA	2.21305628631501
TRINITY_DN70393_c0_g2_i1_L2-2_Cis_gag	LINE/L2_17	LINE	FALSE	FALSE	NA	-3.04234374995902	-3.73753980023499	-3.62125019362099	-3.10986274211956	NA
TRINITY_DN70646_c0_g1_i1_Proto2-1_BM	LINE/Proto_8	LINE	TRUE	FALSE	NA	NA	NA	NA	4.30677912981427	5.01842066709895
TRINITY_DN70740_c0_g1_i1_L2-1_BM_pol	LINE/L2_5	LINE	FALSE	FALSE	-2.03004643682436	NA	NA	NA	NA	NA
TRINITY_DN71700_c0_g1_i1_CR1-4_TCa_gag	LINE/CR1_8	LINE	FALSE	FALSE	NA	NA	-2.52306322755891	NA	NA	NA
TRINITY_DN7853_c0_g1_i1_Crack-6_CQ_pol	LINE/L2_31	LINE	FALSE	FALSE	NA	-2.00721954289556	NA	NA	NA	NA
TRINITY_DN8634_c0_g1_i1_Kolobok1-1_TCa_tp	DNA/Kolobok	DNA	TRUE	FALSE	NA	NA	NA	NA	2.47709314351916	3.1756938780062
TRINITY_DN9509_c0_g1_i1_hAT-9_DBp	DNA/hAT-Pegasus	DNA	FALSE	FALSE	NA	NA	-2.39266135547977	NA	NA	NA
TRINITY_DN9626_c0_g1_i1_Copia-1_BM	LTR/Copia1_6	LTR	FALSE	FALSE	NA	NA	NA	NA	-2.15828422238024	NA
TRINITY_DN9677_c0_g1_i1_Sola1-3_AA	DNA/Sola_1	DNA	FALSE	FALSE	-3.16573828042261	-3.13175676397242	-2.72739637936104	-2.43033383116398	NA	NA
TRINITY_DN9796_c0_g1_i1_CR1-5_NVi_pol	LINE/L2_27	LINE	TRUE	FALSE	NA	NA	NA	NA	NA	2.20443663395814

## Sheet: TableS2
Table S2. DE TE during AcMNPV infection of T. ni larvae midgut. The names of the 62 DE TE families are indicated, with their log2FC at each time point. NA is indicated if the TE family is not significantly differentially expressed at this time point or if its absolute log2FC is smaller than 2.The column ‘Up’ is filled with TRUE if the TE family is up-regulated, otherwise it is filled with FALSE (…
TEfamily	Tefamily_renamed	Type	Up	log2FoldChange.0hpi	log2FoldChange.6hpi	log2FoldChange.12hpi	log2FoldChange.18hpi	log2FoldChange.24hpi	log2FoldChange.36hpi	log2FoldChange.48hpi	log2FoldChange.72hpi
Tni_consensi_in_vitro_genome_tn_5_1110	LTR/Gypsy_1	LTR	TRUE	NA	NA	NA	NA	NA	NA	NA	2.68622451485106
Tni_consensi_in_vitro_genome_tn_5_1799	LTR/BEL	LTR	TRUE	NA	NA	NA	NA	NA	3.0937804442665	3.11013304446471	4.7719597759473
Tni_consensi_in_vitro_genome_tn_5_2091	LTR/Gypsy_17	LTR	TRUE	NA	NA	NA	NA	NA	NA	NA	2.01270834539801
Tni_consensi_in_vitro_genome_tn_5_2621	LINE/CRE-II_2	LINE	TRUE	NA	NA	NA	NA	NA	NA	NA	2.07517383955672
Tni_consensi_in_vitro_genome_tn_5_871	LTR/Copia	LTR	TRUE	NA	NA	NA	NA	NA	NA	NA	4.06620629563056
Tni_consensi_in_vitro_genome_tn_6_195	DNA/Maverick_3	DNA	TRUE	NA	NA	NA	NA	NA	NA	NA	3.17073258908064
Tni_consensi_in_vitro_genome_tn_6_603	LTR/Copia_3	LTR	TRUE	NA	NA	NA	NA	NA	NA	2.05606069590858	NA
Tni_consensi_in_vivo_genome_rnd-5_family-661	LINE/Penelope	LINE	TRUE	NA	NA	NA	NA	NA	NA	NA	2.23246390560536
Tni_Contig_10_Sola	DNA/Sola_3	DNA	TRUE	NA	NA	NA	NA	NA	NA	NA	3.73169109566251
TRINITY_DN10384_c0_g1_i1_Academ-2_CGi_hel	DNA/Academ_1	DNA	TRUE	NA	NA	NA	NA	NA	NA	2.07932200321859	2.66275022393903
TRINITY_DN10645_c0_g2_i1_Gypsy-86_AA	LTR/Gypsy_7	LTR	TRUE	NA	NA	NA	NA	NA	NA	NA	3.1912483245023
TRINITY_DN10914_c0_g1_i1_Copia-1_BM	LTR/Copia1_1	LTR	TRUE	NA	NA	NA	NA	NA	NA	NA	3.27883885943165
TRINITY_DN12486_c0_g1_i1_MAG_pol	LTR/Gypsy_12	LTR	TRUE	NA	NA	NA	NA	NA	NA	NA	2.30452376091984
TRINITY_DN12501_c0_g1_i2_Mariner-1_SP	DNA/TcMar-Fot	DNA	TRUE	NA	NA	2.71186181518743	3.80651465744331	3.96891922285713	4.29200549793646	5.14766213169562	6.40609221441896
TRINITY_DN13108_c0_g1_i1_Academ-2_CGi_hel	DNA/Academ_2	DNA	TRUE	NA	NA	NA	NA	NA	NA	NA	3.57477971856899
TRINITY_DN13281_c1_g1_i13_25777746_HSgene	DNA/PiggyBacgi_1	DNA	FALSE	NA	NA	NA	NA	NA	-2.48362690165085	NA	NA
TRINITY_DN13281_c1_g1_i3_25777746_HSgene	DNA/PiggyBacgi_2	DNA	TRUE	NA	NA	NA	NA	NA	3.05409921059546	2.98194921067542	4.99459016909871
TRINITY_DN13281_c1_g1_i6_25777746_HSgene	DNA/PiggyBacgi_3	DNA	TRUE	NA	NA	NA	NA	NA	3.72259431406739	2.96079917533377	5.03847988491566
TRINITY_DN13410_c0_g3_i2_Mariner-10_BM	DNA/TcMar-Tc_2	DNA	FALSE	NA	NA	NA	NA	NA	NA	NA	-4.29217126773485
TRINITY_DN13641_c0_g1_i1_Copia16-NVi	LTR/Copia_1	LTR	TRUE	NA	NA	NA	NA	NA	NA	NA	2.44684786996819
TRINITY_DN13672_c1_g1_i4_Daphne-1_BM_pol	LINE/L2_8	LINE	TRUE	NA	NA	NA	NA	NA	NA	NA	2.22324773634031
TRINITY_DN13677_c1_g1_i5_Sola1-3_AP	DNA/Sola_7	DNA	TRUE	NA	NA	NA	NA	NA	NA	NA	2.07187652490548
TRINITY_DN13702_c0_g3_i1_MuDR1_SM	DNA/MuLE_2	DNA	TRUE	NA	NA	NA	NA	NA	NA	NA	2.2516968851804
TRINITY_DN13960_c1_g1_i2_PiggyBac-1_SM	DNA/PiggyBac_13	DNA	TRUE	NA	NA	NA	NA	NA	NA	NA	2.14832937348042
TRINITY_DN14024_c5_g1_i6_117935429_tp	DNA/hAT-Blackjack	DNA	TRUE	NA	NA	NA	NA	NA	NA	NA	2.02412246083893
TRINITY_DN14082_c0_g2_i2_Daphne-1_BM_pol	LINE/L2_13	LINE	TRUE	NA	NA	NA	NA	NA	NA	NA	2.52364315815421
TRINITY_DN14187_c1_g4_i1_Gypsy1_Dmoj_pol	LTR/Gypsy_6	LTR	TRUE	NA	NA	NA	NA	NA	NA	NA	2.76986742474242
TRINITY_DN14193_c1_g1_i3_Gypsy-26_DWil	LTR/Gypsy_2	LTR	TRUE	NA	NA	NA	NA	NA	NA	NA	2.14778154452604
TRINITY_DN14211_c0_g1_i4_BEL-6_AA	LTR/Pao_14	LTR	TRUE	NA	NA	NA	NA	NA	NA	NA	3.73161466542905
TRINITY_DN14241_c0_g1_i1_Copia-2_TCa	LTR/Copia2	LTR	TRUE	NA	NA	NA	NA	NA	NA	2.44865585348599	NA
TRINITY_DN14322_c1_g1_i3_CR1-3_IS	LINE/CR1_1	LINE	FALSE	NA	NA	NA	NA	NA	-2.22506234708395	-2.80169399773893	-2.75120002019013
TRINITY_DN14346_c1_g4_i5_BEL-2_HMM	LTR/Pao_1	LTR	FALSE	NA	NA	NA	NA	NA	NA	NA	-2.59832143555813
TRINITY_DN14404_c0_g1_i4_Crack-1_CS1_gag	LINE/Crack_2	LINE	FALSE	NA	NA	NA	NA	NA	NA	NA	-2.56375263369095
TRINITY_DN14411_c0_g3_i8_MAG_pol	LTR/Gypsy_23	LTR	TRUE	NA	NA	NA	NA	NA	2.49733933918041	2.95451576169411	3.2644888650535
TRINITY_DN14432_c0_g1_i1_Harbinger-1_DW_tp	DNA/PIF-Harbinger_6	DNA	TRUE	NA	NA	NA	NA	NA	NA	NA	2.18600121098536
TRINITY_DN14441_c0_g1_i3_Harb_Cis1_tp	DNA/PIF-Harbinger_2	DNA	TRUE	NA	NA	NA	NA	NA	NA	NA	2.73772086702384
TRINITY_DN14539_c1_g2_i2_Harbinger-1_DW_tp	DNA/PIF-Harbinger_7	DNA	TRUE	NA	NA	NA	NA	NA	NA	NA	2.05721434017259
TRINITY_DN14578_c0_g1_i12_Mariner-12_BM_tp	DNA/TcMar-Tc_1	DNA	FALSE	NA	NA	NA	NA	NA	NA	NA	-4.1006475386003
TRINITY_DN14578_c0_g1_i14_Mariner-12_BM_tp	DNA/TcMar-Tc_3	DNA	FALSE	NA	NA	NA	NA	NA	NA	NA	-2.96812844006176
TRINITY_DN14578_c0_g1_i2_Mariner-12_BM_tp	DNA/TcMar-Tc_4	DNA	FALSE	NA	NA	NA	NA	NA	NA	NA	-3.70274625377074
TRINITY_DN14579_c0_g1_i1_BEL-2_HMM	LTR/Pao_2	LTR	TRUE	NA	NA	NA	NA	NA	NA	NA	3.28131782413376
TRINITY_DN14579_c0_g1_i2_BEL-2_HMM	LTR/Pao_3	LTR	TRUE	NA	NA	NA	NA	NA	NA	NA	2.93243190606838
TRINITY_DN14579_c0_g1_i3_BEL-2_HMM	LTR/Pao_17	LTR	TRUE	NA	NA	NA	NA	NA	NA	NA	2.78269656966243
TRINITY_DN14605_c0_g1_i2_BEL-2_HMM	LTR/Pao_4	LTR	TRUE	NA	NA	NA	NA	NA	NA	NA	2.46938638067888
TRINITY_DN1885_c0_g1_i2_Mariner1_DYa_tp	DNA/TcMar-Mariner_1	DNA	FALSE	NA	NA	NA	NA	NA	NA	NA	-3.65118275078535
TRINITY_DN25092_c0_g1_i1_Transib1_NVi	DNA/CMC-Transib_2	DNA	FALSE	NA	NA	NA	NA	NA	NA	NA	-2.67505825616226
TRINITY_DN25686_c0_g1_i1_TED_env	LTR/Gypsy_3	LTR	TRUE	NA	NA	NA	NA	NA	NA	NA	3.63658831990718
TRINITY_DN3038_c0_g1_i1_BEL-6_AA	LTR/Pao_5	LTR	FALSE	NA	NA	NA	NA	NA	NA	NA	-2.81310916639161
TRINITY_DN31156_c0_g1_i1_Proto2-1_SK_gag	LINE/Proto_1	LINE	TRUE	NA	NA	NA	NA	2.42317479591469	NA	2.03010827180256	7.65787494222431
TRINITY_DN35203_c0_g1_i1_Copia-1_BM	LTR/Copia1_2	LTR	TRUE	NA	NA	NA	NA	NA	NA	NA	2.79791760192354
TRINITY_DN3583_c0_g1_i1_Copia-1_BM	LTR/Copia1_3	LTR	TRUE	NA	NA	NA	NA	NA	NA	NA	2.91981129800173
TRINITY_DN35967_c0_g1_i1_Copia16-NVi	LTR/Copia1_8	LTR	TRUE	NA	NA	NA	NA	NA	NA	NA	2.26359839496138
TRINITY_DN3615_c0_g2_i1_Gypsy-12_DAn_pol	LTR/Gypsy_24	LTR	FALSE	NA	NA	NA	NA	NA	NA	NA	-2.25203624537979
TRINITY_DN37662_c0_g1_i1_piggyBac-1_DAn_tp	DNA/PiggyBac_4	DNA	TRUE	NA	NA	NA	NA	NA	NA	NA	3.1644586295389
TRINITY_DN38165_c0_g1_i1_L2-3_Cis_gag	LINE/L2	LINE	FALSE	NA	NA	NA	NA	NA	NA	NA	-2.49411187466222
TRINITY_DN4286_c0_g1_i1_Gypsy53_AG_pol	LTR/Gypsy_5	LTR	FALSE	NA	NA	NA	NA	NA	NA	NA	-2.16121025879638
TRINITY_DN5349_c0_g1_i1_Mariner-8_BM	DNA/TcMar-Tc_5	DNA	FALSE	NA	NA	NA	NA	NA	NA	NA	-2.83167160998341
TRINITY_DN58856_c0_g1_i1_Daphne-1_BM_pol	LINE/L2_11	LINE	TRUE	NA	NA	NA	NA	NA	NA	NA	2.8398148448627
TRINITY_DN6515_c2_g1_i1_L2-2_Cis_gag	LINE/L2_26	LINE	TRUE	NA	NA	NA	NA	NA	NA	NA	2.19498036353132
TRINITY_DN6610_c0_g1_i1_BEL-2_HMM	LTR/Pao_8	LTR	TRUE	NA	NA	NA	NA	NA	NA	NA	2.13616002727552
TRINITY_DN8422_c0_g1_i1_Mariner-2_AP	DNA/TcMar-m_6	DNA	TRUE	NA	NA	NA	NA	NA	NA	NA	3.95880987008504
TRINITY_DN8559_c0_g1_i1_Mariner-2_AP	DNA/TcMar-m	DNA	FALSE	NA	NA	NA	NA	NA	NA	NA	-3.38403687475101

## Sheet: TableS3
Table S3: Average expression of TFP3 and three viral genes (PH, FP and Orf78) for the three replicates for each time point in the cell line data (Chen et al. 2013).
Genes	Time points	TFP3 expression (RPKM)	Gene expression (RPKM) (Chen et al. 2014)
PH	0h	0	19
	6h	34	11
	12h	152	1124
	18h	104	20444
	24h	221	156323
	36h	303	253928
	48h	479	326276
FP	0h	376	7
	6h	7	4
	12h	691	2605
	18h	727	5414
	24h	387	4907
	36h	409	4678
	48h	501	6050
Orf78	0h	116	44
	6h	16	198
	12h	92	7666
	18h	88	9985
	24h	116	6891
	36h	114	5688
	48h	187	4765

## Sheet: FigureS1
Figure S1. TE expression in infected condition as a function of TE expression in mock condition in the cell line. For visualiation purpose, TPM values are square-root transformed. Colored dots have a significant differential expression, where red ones are up-regulated and blue ones are down-regulated. The green dash line represents the cutoff for high expression (at 50 TPM).

## Sheet: FigureS2
Figure S2. TE expression in mock condition as a function of TE expression in infected condition in the midgut. For visualiation purpose, TPM values are square-root transformed. Colored dots have a significant differential expression, where red ones are up-regulated and blue ones are down-regulated. The green dash line represents the cutoffs for expression (at 4 TPM) and for high expression (at 50…

## Sheet: FigureS3
Figure S3. Matrix of correlations in midgut between TE expression and copy number, TE divergence, or TE distance with genes. The size and color of the dots represent the strength of the coefficient of correlation, with a scale on the right. Significant correlations are indicated by stars. (a) All 612 TE families are taken into account, at 0hpi (left) and 72hpi (right). (b) Only the 62 DE TE are t…

## Sheet: FigureS4
Figure S4. Transposable elements expressed from the AcMNPV genome are flanked by target site duplications (TSDs). Examples of insertions flanked by TSDs (in red). Positions on the viral genomes correspond to the AcMNPV WP10 genome (GenBank accession number KM609482)

## Sheet: FileS1
File S1. Fasta file of the 847 TE consensus. TE indicated with * and/or ° were found inserted in AcMNV. TE with * were found in the Tnms42 cells genome and TE with ° were found in the larvae genome.

## Sheet: FileS2
File S2. Fasta sequence of all 14 transposable elements found integrated into and expressed from AcMNPV genomes
